# Supplementary material for: Up and Down γ-Synuclein Transcription in Dopamine Neurons Translates into Changes in Dopamine Neurotransmission and Behavioral Performance in Mice
Source: Int J Mol Sci. 2022 Feb 4;23(3):1807. doi: 10.3390/ijms23031807 (PMC8836558; doi:10.3390/ijms23031807)
Supplement: Supplementary file 1 [file ijms-23-01807-s001.zip]

Archive with 1 entries (1 files):
- ijms-1571784-supplementary.pdf
